# Supplementary material for: Mining Beneficial Genes for Aluminum Tolerance Within a Core Collection of Rice Landraces Through Genome-Wide Association Mapping With High Density SNPs From Specific-Locus Amplified Fragment Sequencing
Source: Front Plant Sci. 2018 Dec 18;9:1838. doi: 10.3389/fpls.2018.01838 (PMC6305482; doi:10.3389/fpls.2018.01838)
Supplement: Table S1 — Variety names, origin, and classification of indica-japonica for the 150 accessions of rice landraces in the Ting's core collection, where TI, IC, TJ, JC represent typical indica, indica-clined, typical japonica, japonica-clined rice, respectively. [file Table_1.XLSX]

## Sheet: Sheet1
Acc.	Variety name	Origin	Indica vs.
			Japonica
CC1	Yin guang	Japan	TJ
CC2	Ao guo 5-B	Japan	TJ
CC3	Ai you	Japan	TJ
CC4	Tie geng yi shi ao	Yangtze River region	TJ
CC5	Guo zhu	Japan	TJ
CC6	Ben dao	North China	TJ
CC7	Mang shui dao	Yangtze River region	TJ
CC8	Bai mang gao li han dao bai	North China	TJ
CC9	Jiu yue han	Northeast China	TJ
CC10	Bi jie ma wei hong gu	Yunnan-Kweichow Plateau	TJ
CC11	Ai da tou	Yangtze River region	TJ
CC12	Gui zao bai he	Yangtze River region	TJ
CC13	Xiang dao	North China	TJ
CC14	Zi jin gu	Northeast China	TJ
CC15	Xiang chuan	Japan	TJ
CC16	Nagabo	Taiwan	TJ
CC17	Bai ke da nuo	South China	TJ
CC18	San pai zhong	South China	TJ
CC19	Kai xuan	Japan	TJ
CC20	Shi ban zhan	North China	TJ
CC21	Hei ke da nuo	South China	TJ
CC22	Shen shui wan dao	Yangtze River region	TJ
CC23	Hong ben dao	Yangtze River region	JC
CC24	Duan mang zi jin gu	Northeast China	TJ
CC25	Bei jing jiang mi	North China	JC
CC26	Daeri	Celebes	JC
CC27	Jian tou nuo	South China	JC
CC28	Long you man dao	Yangtze River region	TJ
CC29	Kun shan zhu zhou dao	Yangtze River region	JC
CC30	Huang ke zao 2	Yangtze River region	JC
CC31	Sheng fang da bai gu	North China	JC
CC32	Xiao dou	Japan	JC
CC33	Poetih	Celebes	IC
CC34	Tebaro	Sumbawa	IC
CC35	Ao hua da gui tou hong	Yangtze River region	IC
CC36	Hui bei zi	Yunnan-Kweichow Plateau	IC
CC37	Ba shi zi	Yangtze River region	IC
CC38	Zao sheng da ye	Japan	IC
CC39	Bnlastog	Low latitude region	IC
CC40￥	Nuo mi	North China	IC
CC41	Xi chuan huang liu	South China	TI
CC42	Hei ju dao	Yangtze River region	TI
CC43	Guang fuⅠ	Taiwan	TI
CC44	Zhong qi jia qing	Yangtze River region	IC
CC45	Ⅲ-49-4xi chuan huang	Taiwan	IC
CC46	Xin xian li	Yangtze River region	TI
CC47	Da liu tiao dao	Yangtze River region	IC
CC48	Bai ke	South China	TI
CC49	Chuan chi 1	Central China	TI
CC50	Tai nong 46	Taiwan	TI
CC51	Ba chong sui	Japan	TI
CC52	Yun nan bai	Central China	TI
CC53	Liao yang ben di 4	Northeast China	IC
CC54	You zhan hong	South China	TI
CC55	Hei nuo	South China	TI
CC56	Xian zi zhan	Central China	TI
CC57	Da tou meng	Central China	IC
CC58	Chi bai gan zhan	Central China	TI
CC59	Zeng cheng xiang shan zhan	South China	TI
CC60	Cang wu shan he zhan	South China	TI
CC61	Da gu zao	South China	TI
CC62	Jie yang dong liao zhong	South China	TI
CC63	Nan xiong ku gua zao	South China	TI
CC64	Chang mang	South China	TI
CC65	Mandi	Celebes	TI
CC66	Bai gu	South China	TI
CC67	Hong zao gu	Yunnan-Kweichow Plateau	TI
CC68	Cang wu shan he zhan	South China	TI
CC69	Zao die zhan gu	Central China	TI
CC70	Su zhou zhan	Central China	TI
CC71	Yang zhan 3	South China	TI
CC72	Luo ding zhan 1	South China	TI
CC73	Gen yin 29	South China	TI
CC74	Wu ke nuo	South China	TI
CC75	Hua bai ke	South China	TI
CC76	Guang ye hong mi	South China	TI
CC77	Da nuo	South China	TI
CC78	Bai xu	South China	TI
CC79	Mao he	South China	TI
CC80	Xu zai	South China	TI
CC81	Dong an hou zi pu xiao he	Central China	TI
CC82	Tie gu pao	Central China	TI
CC83	Chi mao zhan	South China	TI
CC84	Hu bei zao	Central China	TI
CC85	Ya jing mi	South China	TI
CC86	Ba shi zi	Central China	TI
CC87	Dong jun zi	Central China	TI
CC88	Early	Unknown	TI
CC89	Nuo	South China	TI
CC90	Gui zhao he 2	Japan	TI
CC91	Hei nuo	Unknown	TI
CC92	Da yi mao	Central China	TI
CC93	Gai cao zhan	Central China	TI
CC94	Gamal	Unknown	TI
CC95	Bu gou wei	South China	TI
CC96	Bai ke xi nuo	South China	TI
CC97	Ben dao	North China	TI
CC98	Ba xian shu	Japan	TI
CC99	Guang hong mi dao	Yangtze River region	TI
CC100	Wu mang yan guo qing	North China	TI
CC101	Chang xu nuo	South China	TI
CC102	Jiang wan 15	Central China	IC
CC103	Bai hua er	South China	TI
CC104	Liu chang xian	South China	TI
CC105	Bai yin 3	South China	TI
CC106	Shui zao huang pi	South China	TI
CC107	Yin 2 dong 7	South China	TI
CC108	Hou ma	South China	TI
CC109	Dong zhu 2	South China	TI
CC110	Hong gen da mi	South China	TI
CC111	Ben cheng guan yin zhan	Central China	TI
CC112	Xi miao gu	South China	IC
CC113	186-zao guan yin zhan	Central China	TI
CC114	Chang mang hei ma zao	Yunnan	TI
CC115	Shui tian zhan gu nuo	South China	TI
CC116	Chang han da hua ke	South China	IC
CC117	Da he	South China	TI
CC118	Zeng cheng hei nuo	South China	TI
CC119	Mao he	South China	TI
CC120	Bai gu zhan	Central China	TI
CC121	Die zhi	South China	TI
CC122	You zhan	South China	TI
CC123	Chang sha wu qu wan dao	Central China	TI
CC124	Tong ling hu nan xian	Central China	TI
CC125	Xiao mao dao	Central China	TI
CC126	Jing xian si qu er gan	Central China	TI
CC127	Zi xing er qu si dou xu	Central China	TI
CC128	Chen hui fu dao	Central China	TI
CC129	Bai gan zi	Central China	TI
CC130	Han lu wei zhan	Central China	TI
CC131	Xin hua san qu tang mao zhan	Central China	TI
CC132	Ta gu zhan	Central China	TI
CC133	Mian tiao zhan	Central China	TI
CC134	Hu guang zhan	Central China	TI
CC135	Jiang an da ye zao	Central China	TI
CC136	Tie ban zhan	Central China	TI
CC137	Da gu zao	Central China	TI
CC138	Ding nan dong zhan	Central China	TI
CC139	Lao wu gu	Central China	TI
CC140	Xin ban chang ke zi	Central China	TI
CC141	Bai zhan gu	Central China	TI
CC142	Si chuan zhan	Central China	TI
CC143	Gao jiao gui hua	Central China	TI
CC144	Chang shu wu wi dao	Central China	TI
CC145	Da nuo bai dong	Central China	TI
CC146	Lin chuan da ye zao	South China	TI
CC147	Da bai cao	North China	TI
CC148	Chang ning wu qu nan tou zhan	Central China	TI
CC149	Pi xian da ye zi	Central China	TI
CC150	Xi zi zhan	Central China	TI
