# Supplementary material for: Mining Beneficial Genes for Aluminum Tolerance Within a Core Collection of Rice Landraces Through Genome-Wide Association Mapping With High Density SNPs From Specific-Locus Amplified Fragment Sequencing
Source: Front Plant Sci. 2018 Dec 18;9:1838. doi: 10.3389/fpls.2018.01838 (PMC6305482; doi:10.3389/fpls.2018.01838)
Supplement: Table S2 — SNP data for significant QTLs for each genotype with their relative root elongation length (RRE) values. [file Table_2.XLSX]

## Sheet: Sheet9
Acessions	RRE_2008	RRE_2009	RRE_mean	variety name	qALT1.1	qALT1.2	qALT1.3	qALT1.4	qALT1.5	qALT1.6	qALT2.1	qALT2.2	qALT2.3	qALT3.1	qALT3.2	qALT3.3	qALT3.4	qALT3.5	qALT3.6	qALT3.7	qALT4.1	qALT4.2	qALT5.1	qALT6.1	qALT6.2	qALT7.1	qALT7.2	qALT9.1	qALT9.2	qALT10.1	qALT11.1	qALT11.2	qALT12.1	qALT12.2
					1	1	1	1	1	1	2	2	2	3	3	3	3	3	3	3	4	4	5	6	6	7	7	9	9	10	11	11	12	12
					5170120	11375341	13652501	22591416	24383999	41150101	9045415	29749048	35731595	9890146	18562071	19197531	20589044	21188740	28065043	36959662	1751622	31480910	548639	27430269	30477271	8865818	25216755	10265326	23500139	22737478	4955718	17203545	18500025	24476373
					OsCDT3					OsFRDL4		Os02g49790.1		OsApx1								Os04g54380.1	STAR2		STAR1					Os10g42180.1		RSS3		OsIAA3, OsPID
CC1	0.744226	0.793651	0.768938	Yin guang	T	T	G	A	T	G	G	A	N	G	C	T	T	A	T	C	T	G	G	A	T	T	G	A	C	C	C	A	A	C
CC2	0.915638	0.45045	0.683044	Ao guo 5-B	T	W	A	A	N	G	A	A	C	T	C	T	T	A	T	C	T	G	G	A	T	T	G	A	C	C	C	A	A	G
CC3	0.777628	0.997464	0.887546	Ai you	T	T	G	G	T	G	A	A	T	G	C	T	T	A	T	C	T	G	G	C	T	K	G	W	C	C	T	G	A	G
CC6	0.727016	0.995122	0.861069	Ben dao	T	T	R	A	T	G	A	R	N	T	C	T	T	A	T	C	T	G	G	C	N	T	G	A	C	Y	C	A	A	C
CC7	0.528	0.48	0.504	Mang shui dao	G	T	G	G	C	G	G	A	T	G	C	T	T	A	T	C	T	G	G	C	T	G	G	A	T	C	T	A	A	G
CC9	0.433714	0.613748	0.523731	Jiu yue han	G	T	G	R	C	G	G	A	T	G	C	T	T	A	A	C	T	G	G	C	T	T	N	T	C	T	T	N	A	G
CC12	0.41441	0.449667	0.432038	Gui zao bai he	G	A	G	G	N	G	G	A	T	G	C	T	T	A	A	T	T	G	G	C	T	G	G	A	T	T	C	A	A	C
CC14	0.851852	0.375	0.613426	Zi jin gu	G	T	A	A	T	G	N	A	T	G	C	T	T	A	T	T	T	C	G	A	T	T	G	T	T	T	N	A	A	G
CC17	0.548985	0.386185	0.467585	Bai ke da nuo	G	A	G	G	N	A	A	G	C	G	T	G	C	G	A	C	T	C	T	C	T	G	N	T	C	T	T	G	T	G
CC19	0.359375	0.230769	0.295072	Kai xuan	G	A	G	G	N	A	A	G	C	G	T	G	C	G	A	C	T	G	G	C	T	G	A	T	C	T	T	G	T	G
CC20	0.917197	0.803089	0.860143	Shi ban zhan	G	W	R	N	T	G	A	G	C	T	T	G	C	G	A	C	C	C	G	A	T	T	G	A	Y	C	T	G	T	G
CC21	0.296296	0.301724	0.29901	He ke da nuo	G	A	G	G	C	A	A	G	C	G	T	G	C	G	A	C	T	G	T	C	T	G	A	A	C	T	T	G	T	G
CC22	0.487528	0.787905	0.637717	Shen shui wan dao	G	T	G	A	T	R	R	G	C	G	T	G	C	G	W	C	T	G	T	C	T	K	G	A	C	C	C	A	A	G
CC23	0.554024	0.632116	0.59307	Hong ben dao	T	T	R	A	T	G	N	A	C	T	C	T	Y	A	A	C	T	G	G	C	T	T	G	A	C	C	C	A	A	G
CC26	0.510155	0.612442	0.561299	Daeri	T	T	A	N	T	G	A	A	C	T	C	T	T	A	A	C	T	G	G	C	T	T	G	A	C	C	Y	A	A	G
CC29	0.769193	0.768817	0.769005	Kun shan zhu zhou dao	N	T	A	A	T	G	A	A	C	T	C	T	T	A	A	C	T	G	G	C	T	T	G	A	C	C	C	A	A	G
CC30	0.554622	0.455882	0.505252	Huang ke zao 2	G	A	G	G	C	A	A	G	C	G	T	G	C	G	A	C	T	G	T	C	T	G	A	A	C	T	C	R	T	G
CC33	0.808169	0.611934	0.710051	Poetih	K	T	G	A	T	R	A	A	C	T	T	G	C	G	T	C	T	G	G	C	T	T	G	A	T	T	C	A	A	G
CC34	0.688589	0.284091	0.48634	Tebaro	T	T	A	A	T	G	A	A	T	G	C	T	T	A	T	T	T	G	G	A	T	T	G	T	T	C	C	A	A	N
CC35	0.632081	0.504606	0.568343	Ao hua da gui tou hong	T	T	A	A	T	G	A	A	T	G	C	T	T	A	T	T	T	G	G	A	T	T	G	T	T	C	C	A	A	C
CC37	0.602683	0.592105	0.597394	Ba shi zi	G	A	G	G	N	A	A	G	C	G	T	G	C	G	A	C	C	C	T	C	T	G	N	A	C	T	C	G	T	G
CC38	0.465874	0.482143	0.474009	Zao sheng da ye	G	T	G	A	T	G	A	A	T	G	C	T	T	A	T	C	T	G	G	A	T	G	G	A	T	C	C	A	A	G
CC48	0.479592	0.84898	0.664286	Bai ke	T	T	N	G	C	G	A	G	C	G	C	N	T	A	T	C	T	G	G	C	T	G	G	A	C	C	T	A	N	G
CC49	0.345581	0.32325	0.334415	Chuan chi 1	G	T	G	G	C	A	A	A	T	G	C	T	T	A	T	C	T	G	G	C	A	G	G	T	T	C	C	A	A	G
CC50	0.478818	0.399531	0.439174	Tai nong 46	G	T	A	A	Y	A	A	A	T	T	C	N	T	A	T	C	T	G	G	C	T	T	G	T	T	T	C	A	A	G
CC52	0.612808	0.590212	0.60151	Yun nan bai	T	T	A	A	T	G	G	A	C	T	C	T	T	A	T	C	T	G	N	C	T	T	G	A	T	C	C	A	A	G
CC57	0.894737	0.558511	0.726624	Da tou meng	T	T	A	A	T	G	G	A	C	T	C	T	T	A	T	C	T	G	G	C	T	T	G	A	T	C	C	A	A	G
CC58	0.513158	0.198795	0.355977	Chi bai gan zhan	G	T	A	G	C	G	A	A	T	T	C	T	T	A	T	C	T	G	G	C	T	T	G	T	T	T	C	A	A	G
CC64	0.43232	0.94609	0.689205	Chang mang	G	A	G	N	T	G	A	G	C	T	C	T	T	A	T	C	T	G	G	C	T	G	G	A	C	C	C	A	T	C
CC65	0.475913	0.444444	0.460179	Mandi	T	W	N	G	C	G	A	G	N	G	C	N	T	A	T	C	T	S	G	C	A	G	G	A	T	C	C	A	A	S
CC69	0.32981	0.582155	0.455982	Zao die zhan gu	G	T	G	A	T	G	N	A	T	G	C	T	T	A	A	C	T	G	G	C	T	T	G	A	T	C	C	A	A	G
CC70	0.664978	0.508609	0.586794	Su zhou zhan	G	T	G	A	C	G	G	R	T	T	C	T	T	A	T	C	T	G	K	C	T	T	G	A	Y	C	C	A	W	G
CC72	0.7508	0.333333	0.542067	Luo ding zhan 1	N	T	G	A	T	G	A	G	T	N	C	T	T	A	T	C	T	G	G	A	T	T	G	A	T	C	C	A	A	G
CC73	0.482143	0.947381	0.714762	Gen yin 29	T	A	G	A	T	G	A	G	C	G	T	G	C	G	T	C	T	G	G	A	T	T	G	A	C	C	C	A	A	G
CC74	0.444544	0.444544	0.444544	Wu ke nuo	T	T	G	A	T	G	G	N	T	T	C	T	T	A	A	T	T	G	G	C	T	T	G	A	T	C	C	A	A	G
CC77	0.676303	0.636838	0.656571	Da nuo	N	T	A	A	T	G	A	A	T	T	T	G	C	G	T	T	T	G	G	C	T	T	G	A	T	C	C	A	A	N
CC78	0.478416	0.379689	0.429052	Bai xu	G	T	G	G	C	G	G	A	T	G	C	T	T	A	T	C	T	G	G	A	T	G	A	A	T	T	C	A	A	G
CC79	0.592593	0.384615	0.488604	Ya he	T	T	A	N	T	G	G	A	C	T	C	T	T	A	T	C	T	G	G	C	T	T	G	A	T	C	C	A	A	G
CC82	0.256092	0.375944	0.316018	Tie gu pao	G	T	G	N	C	G	G	A	N	G	C	T	T	A	T	N	T	G	N	C	T	G	A	A	C	T	C	A	A	G
CC83	0.535147	0.491726	0.513437	Chi mao zhan	T	T	N	G	C	G	A	G	T	G	C	T	T	A	T	C	T	G	G	C	T	T	G	A	T	T	C	A	A	G
CC84	0.563844	0.62069	0.592267	Hu bei zao	G	T	G	N	T	G	N	G	T	T	C	T	T	A	T	C	T	G	G	C	T	G	G	A	C	C	N	A	A	G
CC85	0.656664	0.301163	0.478913	Ya jing mi	N	T	G	A	T	G	G	G	C	G	C	T	T	A	T	C	T	G	N	A	T	T	G	A	T	C	C	A	A	G
CC86	0.637949	0.790323	0.714136	Ba shi zi	T	T	G	G	C	G	G	G	T	G	C	T	T	A	T	C	T	G	G	C	T	G	G	A	C	C	C	A	A	G
CC87	0.546	0.516	0.531	Dong jun zi	T	A	G	A	T	G	N	G	C	G	T	G	C	G	T	C	T	G	G	A	T	T	G	A	C	C	N	A	A	G
CC90	0.546	0.516	0.531	Gui zhao he 2	T	A	G	A	T	G	G	N	T	T	C	T	T	A	T	C	T	G	G	C	A	T	G	A	C	T	C	A	T	C
CC93	0.4981	0.503983	0.501042	Gai cao zhan	G	T	G	G	C	G	G	G	T	G	C	T	T	A	T	C	T	G	G	C	T	K	G	A	T	T	C	A	A	G
CC94	0.635106	0.485954	0.56053	Gamal	G	T	G	G	T	G	N	G	T	G	C	G	C	G	T	C	T	G	G	A	T	T	G	T	C	N	C	A	A	G
CC97	0.463158	0.75	0.606579	Ben dao	T	T	G	G	C	G	N	G	Y	G	C	T	T	A	T	C	T	G	G	C	T	G	G	A	C	C	C	A	A	G
CC98	0.526842	0.810195	0.668519	Ba xian shu	T	W	G	A	T	G	G	G	C	T	C	T	T	A	T	C	T	G	G	A	A	T	G	A	C	C	C	A	T	C
CC99	0.442907	0.628769	0.535838	Guang hong mi dao	T	T	G	G	Y	G	G	G	T	G	C	T	T	A	T	C	T	G	G	C	T	G	G	T	C	C	C	A	A	C
CC100	0.318046	0.366154	0.3421	Wu mang yan guo qing	T	T	G	G	C	G	G	G	T	G	C	T	T	A	T	C	T	G	G	C	T	G	G	T	C	C	C	A	A	C
CC102	0.469227	0.823529	0.646378	Jiang wan 15	T	T	G	G	C	G	A	G	T	G	C	T	T	A	T	C	T	G	G	C	T	G	G	A	C	C	C	A	A	G
CC103	0.641026	0.528153	0.584589	Bai hua er	T	T	G	G	C	G	G	G	T	T	C	T	T	A	T	C	T	G	N	C	T	T	G	A	C	T	T	G	A	G
CC104	0.57284	0.417778	0.495309	Liu chang xian	T	T	G	G	C	G	G	G	T	G	C	T	T	A	W	C	T	G	G	C	T	G	G	A	T	C	C	A	A	S
CC105	0.616344	0.419201	0.517772	Bai yin 3	T	T	G	G	C	G	A	G	T	G	C	T	T	A	T	C	T	G	G	C	T	T	G	T	N	C	T	A	A	G
CC106	0.754331	0.308219	0.531275	Shui zao huang pi	G	T	A	A	T	G	G	G	T	G	C	T	T	A	T	T	T	G	G	C	T	T	G	A	T	C	C	A	A	G
CC107	0.715152	0.569897	0.642524	Yin 2 dong 7	G	T	A	A	T	G	G	G	N	G	C	T	T	A	T	T	T	G	G	C	T	T	G	A	T	C	C	A	A	G
CC109	0.741139	0.435421	0.58828	Dong zhu 2	G	T	G	G	C	G	A	G	N	G	C	T	T	A	T	C	T	C	G	C	T	G	G	A	T	T	N	A	A	G
CC111	0.447937	0.65419	0.551063	Ben cheng guan yin zhan	G	T	G	A	T	G	G	A	T	G	C	T	T	A	A	T	T	G	G	C	T	T	G	A	T	C	C	A	A	C
CC112	0.510729	0.419822	0.465276	Xi miao gu	G	T	G	G	C	G	G	A	T	G	C	T	T	A	A	T	T	G	G	C	A	G	G	A	T	T	C	A	A	G
CC113	0.623573	0.640098	0.631836	186-zao guan yin zhan	T	T	A	A	T	G	A	A	C	T	C	T	T	A	W	C	T	G	G	C	T	K	G	A	T	C	C	A	A	G
CC114	0.467167	0.62069	0.543928	Chang mang hei ma zao	T	T	A	N	T	G	G	A	T	G	C	T	T	A	A	T	T	G	G	C	T	G	G	A	C	T	C	A	A	G
CC115	0.487652	0.497076	0.492364	Shui tian zhan gu nuo	G	T	G	A	T	G	G	A	C	T	C	T	T	A	A	C	T	G	G	C	T	G	G	A	T	T	C	A	A	C
CC116	0.538462	0.436883	0.487672	Chang han da hua ke	T	T	A	A	T	G	G	A	T	G	N	T	T	A	A	T	T	G	G	C	T	G	G	A	C	T	C	A	A	G
CC117	0.563242	0.808824	0.686033	Da he	T	A	G	A	T	G	G	G	T	T	C	T	T	A	T	C	T	G	N	C	T	T	G	A	T	T	C	A	A	C
CC118	0.883436	0.662857	0.773146	Zeng cheng hei nuo	T	T	A	A	T	G	G	A	C	T	C	T	T	A	T	T	T	G	G	A	T	T	G	A	C	T	C	A	A	G
CC119	0.362836	0.58758	0.475208	Mao he	T	T	G	A	T	G	G	A	C	G	C	T	T	A	A	T	T	G	G	C	T	G	G	A	T	T	C	A	A	C
CC120	0.471766	0.191176	0.331471	Bai gu zhan	G	T	G	G	Y	G	G	N	T	G	C	T	T	A	W	T	T	G	G	C	A	K	G	A	T	Y	C	A	A	G
CC121	0.586997	0.400833	0.493915	Die zhi	G	T	G	A	T	G	G	A	C	T	C	T	T	A	T	T	T	G	G	C	A	T	G	A	T	C	C	A	A	N
CC122	0.508432	0.449761	0.479096	You zhan	G	T	G	G	C	G	G	A	T	G	C	T	T	A	A	T	T	G	N	C	A	G	G	A	T	T	C	A	A	N
CC123	0.467066	0.555556	0.511311	Chang sha wu qu wan dao	T	T	A	A	T	G	G	A	C	T	C	T	T	A	A	T	T	G	G	C	T	T	G	A	T	C	C	A	A	C
CC124	0.525	0.198413	0.361706	Tong ling hu nan xian	G	T	A	A	T	G	G	A	T	G	C	T	T	A	T	T	T	G	G	C	T	T	G	A	T	C	C	A	A	G
CC125	0.635291	0.549041	0.592166	Xiao mao dao	G	T	G	A	T	G	G	A	C	G	C	T	T	A	T	C	T	G	G	C	T	T	G	A	T	T	C	A	A	G
CC127	0.599307	0.454691	0.526999	Zi xing er qu si dou xu	T	T	A	A	T	G	G	A	C	T	C	T	T	A	T	T	T	G	G	C	T	T	G	A	T	T	C	A	A	G
CC128	0.354632	0.221503	0.288067	Chen hui fu dao	G	T	N	A	C	G	N	A	N	G	C	T	T	A	A	T	T	G	G	C	A	T	G	A	T	T	C	A	N	G
CC129	0.613456	0.277899	0.445677	Bai gan zi	G	T	A	N	C	G	G	A	C	G	C	N	T	A	A	T	T	G	G	C	A	T	G	A	T	T	C	A	A	N
CC130	0.737008	0.482553	0.609781	Zao lu wei zhan	G	T	A	A	T	G	G	A	C	G	C	T	T	A	T	T	T	G	G	A	T	T	G	A	T	C	C	A	A	G
CC131	0.40617	0.521739	0.463955	Xin hua san qu tang mao zhan	G	T	A	A	T	G	G	G	T	G	C	T	T	A	A	T	T	G	G	A	A	T	G	A	N	C	C	A	A	G
CC132	0.476008	0.549747	0.512878	Ta gu zhan	T	T	G	A	T	G	N	G	T	G	C	T	T	A	T	T	T	G	G	A	A	T	G	A	T	C	C	A	N	G
CC133	0.368993	0.425759	0.397376	Mian tiao zhan	T	T	N	A	T	G	G	A	T	T	C	T	T	A	A	T	T	G	G	C	A	T	G	A	T	C	C	A	A	G
CC135	0.435779	0.497722	0.46675	Jiang an da ye zao	G	T	G	A	T	G	G	A	N	T	C	T	T	A	T	T	T	G	G	C	A	T	G	A	T	C	N	A	A	G
CC137	0.402799	0.488535	0.445667	Da gu zao	G	T	G	G	C	G	G	A	T	G	C	T	T	A	T	C	T	G	G	C	T	T	G	A	T	T	C	A	A	G
CC142	0.536538	0.552352	0.544445	Si chuan zhan	G	T	G	G	C	A	A	G	C	G	T	G	C	R	A	C	T	C	K	C	T	G	N	A	Y	C	T	A	T	G
CC143	0.531879	0.544	0.53794	Gao jiao gui hua	T	T	G	G	C	G	G	G	T	G	C	T	T	A	T	C	T	G	G	C	T	G	G	A	C	C	T	A	A	G
CC145	0.45098	0.689352	0.570166	Da nuo bai dong	T	T	G	G	T	G	G	G	T	G	C	T	T	A	A	C	T	G	G	C	T	G	G	T	C	C	T	A	A	G
CC147	0.356552	0.657419	0.506985	Da bai cao	G	A	G	A	T	A	G	A	T	N	C	T	T	A	T	C	T	G	G	C	A	T	G	A	T	T	C	A	A	G
CC150	0.275974	0.876471	0.576222	Xi zi zhan	G	A	G	G	T	A	A	G	C	G	T	G	C	G	A	C	T	G	T	C	T	G	N	A	C	T	C	G	T	G
77_4	0.51	0.496	0.531	Unknown	G	T	G	G	C	G	G	A	T	G	C	T	T	A	T	C	T	G	G	C	T	N	G	A	T	C	N	A	A	G
151_1	0.53	0.536	0.5031	Unknown	G	A	G	G	C	A	A	G	C	G	T	G	C	G	A	C	C	C	G	C	T	G	A	A	C	T	C	G	T	G
151_2	0.556	0.523	0.553	Unknown	G	N	N	G	N	A	A	R	N	G	T	G	N	G	A	N	C	C	T	N	N	G	N	N	N	N	N	G	T	N
113_4	0.5465	0.516	0.54	Unknown	T	T	A	A	T	G	G	A	N	T	C	T	T	A	T	C	T	G	G	M	T	T	G	A	T	Y	C	A	A	C
CC4	0.28655	0.296296	0.291423	Tie geng yi shi ao	G	T	G	G	C	G	N	A	T	G	C	T	T	A	A	C	T	G	G	C	T	G	A	T	C	T	T	A	A	G
CC8	0.837209	0.305556	0.571382	Bai mang gao li han dao bai	K	T	G	G	C	G	A	R	T	N	C	T	T	A	W	C	C	G	G	C	N	T	G	T	T	T	T	G	A	G
CC13	0.63939	0.191667	0.415528	Xiang dao	G	T	A	A	T	G	G	A	T	G	C	T	T	A	T	T	T	C	G	A	T	T	G	T	T	T	C	A	A	G
CC27	0.580224	0.616883	0.598553	Jian tou nuo	T	T	R	A	T	G	A	R	C	T	C	T	T	A	W	C	T	G	G	C	T	T	G	A	C	C	C	A	A	G
CC47	0.621711	0.620098	0.620904	Da liu tiao dao	T	T	G	G	C	G	G	G	T	G	C	T	T	A	T	C	T	G	G	C	T	G	G	T	C	C	C	A	A	C
CC66	0.45614	0.387405	0.421772	Bai gu	G	A	G	A	T	G	G	A	T	G	C	T	N	A	A	C	T	G	G	C	T	G	G	A	C	C	C	A	A	G
CC68	0.567839	0.275625	0.421732	Cang wu shan he zhan	T	T	G	A	T	G	A	A	C	N	C	T	T	A	A	Y	T	G	G	C	A	G	G	A	C	T	C	A	A	G
CC75	0.452525	0.436364	0.444444	Hua bai ke	T	A	G	A	T	G	G	A	C	K	C	T	T	A	T	T	T	G	G	C	T	T	G	A	T	T	C	A	A	G
CC95	0.746879	0.545599	0.646239	Bu gou wei	G	T	G	G	C	G	R	G	T	G	T	G	C	G	T	C	T	G	N	C	T	T	G	A	T	T	T	N	A	G
CC108	0.41806	0.585284	0.501672	Hou ma	T	T	G	G	C	G	A	G	T	G	C	T	T	A	T	C	T	G	G	C	T	G	G	A	T	T	C	A	A	G
CC136	0.546	0.516	0.531	Tie ban zhan	G	T	G	G	T	G	G	A	T	T	C	T	T	A	T	C	T	G	G	C	T	T	G	A	T	C	C	A	A	G
CC140	0.746725	0.526478	0.636601	Xin ban chang ke zi	T	T	G	G	C	G	A	G	T	G	C	T	T	A	T	C	T	G	G	C	T	G	G	A	C	C	C	A	A	G
CC148	0.192513	0.248139	0.220326	Chang ning wu qu nan tou zhan	G	A	N	R	T	A	G	A	T	G	C	T	T	A	T	C	T	G	G	C	A	G	G	A	C	T	C	A	A	G
CC5	0.546	0.516	0.531	Guo zhu	G	T	G	G	C	A	A	G	T	G	T	G	C	G	A	C	T	G	G	C	T	N	A	T	C	T	T	A	A	G
CC10	0.82963	0.851064	0.840347	Bi jie ma wei hong gu	T	T	N	A	T	G	A	G	N	T	C	T	T	A	T	C	T	G	G	C	A	T	G	A	C	C	C	A	A	C
CC15	0.787654	0.461538	0.624596	Xiang chuan	G	A	G	G	N	A	A	G	C	G	T	G	C	G	A	C	C	C	T	C	T	G	N	A	C	T	T	G	T	G
CC16	0.512106	0.512106	0.512106	Nagabo	G	A	G	G	C	A	A	G	C	G	T	G	C	G	A	C	T	G	T	C	T	G	A	A	C	T	T	G	T	G
CC28	0.376597	0.356098	0.366347	Long you man dao	G	A	G	G	C	A	A	G	C	G	T	G	C	G	A	C	T	G	T	C	T	G	N	T	C	T	C	G	T	G
CC32	0.533149	0.650419	0.591784	Xiao dou	G	W	G	A	T	G	A	R	T	G	T	G	Y	R	T	C	C	S	G	C	T	K	R	A	Y	T	C	R	W	G
CC40	0.638873	0.338485	0.488679	Nuo mi	G	T	G	A	T	G	A	A	T	G	C	T	T	A	T	C	Y	G	G	A	T	G	G	A	T	C	C	A	A	N
CC41	0.539373	0.452941	0.496157	Xi chuan huang liu	G	T	G	A	T	G	A	A	T	G	C	T	T	A	T	C	Y	G	N	A	T	G	G	A	T	C	C	A	A	G
CC42	0.309909	0.543284	0.426596	Hei ju dao	G	T	R	R	Y	G	A	G	T	G	C	T	T	A	A	C	T	S	G	C	A	T	G	W	C	T	C	A	W	G
CC43	0.461721	0.43985	0.450785	Guang fu 1	G	T	A	A	T	G	A	A	T	G	C	T	T	A	T	C	T	G	G	C	T	T	G	T	T	T	C	A	A	G
CC45	0.728117	0.2	0.464058	?-49-4xi chuan huang liu	G	T	G	G	T	G	G	R	T	G	C	K	T	A	A	C	T	G	G	C	T	T	A	T	Y	T	Y	R	A	G
CC46	0.696833	0.806549	0.751691	Xin xian li	G	T	G	G	T	G	A	G	C	T	C	T	T	A	T	C	T	G	G	A	T	G	G	A	C	T	C	A	A	G
CC54	0.496503	0.333333	0.414918	You zhan hong	G	T	N	A	T	G	A	A	C	G	C	T	T	A	A	T	T	G	G	C	A	T	A	T	C	T	N	A	A	G
CC63	0.553652	0.522826	0.538239	Nan xiong ku gua zao	T	A	G	A	Y	G	A	G	C	G	N	T	T	A	T	C	T	G	G	C	T	T	G	A	C	C	C	A	A	G
CC67	0.561049	0.625	0.593025	Hong zao gu	G	A	G	A	Y	G	G	A	T	G	C	T	T	A	A	C	T	G	G	C	T	G	G	A	C	C	C	A	A	G
CC76	0.496343	0.527184	0.511763	Guang ye hong mi	G	T	G	A	Y	G	A	G	T	T	C	T	T	R	T	C	T	G	G	M	T	T	G	A	T	T	C	A	A	G
CC88	0.598389	0.482192	0.54029	Early pradi rice	T	T	G	A	C	G	G	G	T	G	C	T	T	A	T	C	T	G	G	C	T	T	G	T	C	T	C	A	A	G
CC89	0.58686	0.823948	0.705404	Nuo	T	T	G	A	T	G	A	A	C	T	T	G	C	G	T	T	T	G	G	A	T	T	G	A	C	C	T	A	A	C
CC92	0.366924	0.614483	0.490703	Da yi mao	G	T	G	G	C	G	G	R	T	G	C	T	T	A	T	C	T	G	G	C	T	G	R	A	T	Y	C	A	A	G
CC138	0.443034	0.536585	0.48981	Ding nan dong zhan	N	T	G	N	C	G	G	A	T	G	C	T	T	A	T	C	T	G	G	C	T	G	G	A	T	C	T	A	A	G
CC141	0.597516	0.3147	0.456108	Bai zhan gu	G	T	G	G	T	G	G	A	T	G	C	T	T	A	T	C	T	G	G	C	T	G	G	A	T	C	T	A	A	G
CC18	0.505824	0.498	0.501912	San pai zhong	G	A	G	G	Y	G	R	A	Y	K	T	K	Y	R	T	C	T	G	K	C	A	T	R	W	T	C	C	A	W	C
CC24	0.469158	0.643396	0.556277	Duan mang zi jin gu	T	T	A	A	T	G	A	A	C	T	C	T	T	A	A	C	T	G	G	C	T	T	G	A	C	Y	N	A	A	G
CC25	0.758392	0.594517	0.676454	Bei jing jiang mi	G	T	A	A	T	G	A	G	N	G	C	T	N	A	A	C	T	C	G	A	T	T	G	T	C	C	T	A	T	G
CC31	0.714568	0.651059	0.682814	Sheng fang da bai gu	G	T	G	A	T	G	A	A	T	G	C	T	T	A	T	C	C	C	G	C	T	T	G	A	T	N	C	A	T	G
CC36	0.412763	0.530769	0.471766	Hui bei zi	T	T	A	A	T	G	A	A	T	G	C	T	T	A	T	T	T	G	G	A	T	T	G	T	T	C	C	A	A	C
CC39	0.725146	0.561181	0.643164	Bnlastog	G	A	G	G	N	A	A	G	C	G	T	G	C	G	A	C	C	C	T	C	T	G	A	A	C	T	T	G	T	G
CC44	0.487837	0.376157	0.431997	Zhong qi jia qing	G	T	G	G	C	G	G	A	T	G	C	T	T	A	T	C	T	G	G	C	A	T	G	A	T	T	C	A	A	G
CC51	0.300317	0.602941	0.451629	Ba chong sui	G	A	N	G	C	G	G	A	T	T	C	T	T	A	T	C	T	G	T	C	A	T	G	T	C	C	C	A	T	G
CC53	0.915778	0.381932	0.648855	Liao yang ben di 4	G	W	A	A	T	G	A	G	T	T	T	G	C	G	T	C	T	G	G	C	A	T	G	T	C	C	T	G	A	G
CC55	0.282609	0.282609	0.282609	Hei nuo	G	A	G	G	C	G	G	A	N	G	C	T	T	A	A	T	T	G	T	C	A	G	G	A	C	C	C	A	A	G
CC56	0.277521	0.582353	0.429937	Xian zi zhan	G	A	G	G	C	G	N	A	C	G	C	T	T	A	A	T	T	G	T	C	A	G	G	A	C	C	C	A	A	G
CC59	0.657544	0.427624	0.542584	Zeng cheng xiang shan zhan	T	T	A	A	T	G	G	A	C	T	C	T	T	A	T	C	T	G	G	C	T	T	G	A	T	C	C	A	A	G
CC60	0.533528	0.551215	0.542371	Cang wu shan he zhan	T	T	A	A	T	G	G	A	C	T	C	T	T	A	T	C	N	G	G	C	T	T	G	A	T	C	C	A	A	G
CC71	0.506263	0.5	0.503132	Yang zhan 3	K	T	G	R	T	G	A	G	T	G	C	T	T	A	T	Y	T	G	G	C	T	G	G	A	Y	C	C	A	N	G
CC80	0.346573	0.416667	0.38162	Xu zai	G	T	G	G	C	G	G	A	T	G	C	T	T	A	A	C	T	G	G	C	A	T	G	T	T	T	C	A	A	G
CC81	0.351351	0.428571	0.389961	Dong an hou zi pu xiao he zhan	G	T	G	G	C	G	G	A	T	G	C	T	T	A	T	T	T	G	G	C	N	T	G	A	C	T	C	A	A	G
CC91	0.374652	0.374652	0.374652	Hei nuo	T	T	A	A	T	G	G	A	C	T	C	T	T	A	T	T	T	G	G	C	A	T	G	A	T	C	C	A	A	C
CC96	0.905237	0.157143	0.53119	Bai ke xi nuo	G	T	A	A	T	G	A	G	T	T	C	T	T	A	T	C	T	G	G	A	T	T	G	A	T	T	C	A	A	G
CC101	0.571162	0.49663	0.533896	Chang xu nuo	T	T	G	G	C	G	N	G	T	G	C	T	Y	A	A	N	T	G	G	C	N	T	G	A	C	C	C	A	A	G
CC110	0.347258	0.407407	0.377333	Hong gen da mi	T	A	G	G	T	A	G	G	T	T	C	T	T	A	A	T	T	G	G	A	T	G	G	T	T	C	C	A	A	G
CC126	0.392045	0.571429	0.481737	Jing xian si qu er gan	G	T	G	A	T	G	G	A	T	G	C	T	T	A	A	T	T	G	G	C	T	G	G	A	T	C	C	A	A	G
CC139	0.624	0.626415	0.625208	Lao wu gu	G	T	G	G	C	G	G	A	T	T	C	T	T	A	T	C	T	G	G	C	T	G	G	T	C	C	T	A	A	G
CC144	0.561404	0.435798	0.498601	Chang shu wu wi dao	G	T	G	G	C	G	A	G	T	G	C	T	T	A	T	C	C	G	G	C	T	G	G	A	T	C	T	A	A	G
CC146	0.673948	0.64191	0.657929	Lin chuan da ye zao	T	T	G	A	C	G	G	A	T	T	C	T	T	A	T	C	T	G	G	C	T	G	G	A	T	C	C	A	A	G
CC149	0.319548	0.499086	0.409317	Pi xian da ye zi	G	T	G	A	T	G	G	A	T	T	C	T	T	A	T	T	T	G	G	C	T	T	G	A	C	C	C	A	N	C
