# Supplementary material for: Mining Beneficial Genes for Aluminum Tolerance Within a Core Collection of Rice Landraces Through Genome-Wide Association Mapping With High Density SNPs From Specific-Locus Amplified Fragment Sequencing
Source: Front Plant Sci. 2018 Dec 18;9:1838. doi: 10.3389/fpls.2018.01838 (PMC6305482; doi:10.3389/fpls.2018.01838)
Supplement: Table S3 — Allelic effect for the significant QTLs. [file Table_3.XLSX]

## Sheet: Sheet 1
QTLs	Related candidate genes	Alleles	RRE ± sd
qALT1.1	OsCDT3	G	0.496±0.11
		T	0.574±0.12
qALT1.2		A	0.492±0.13
		T	0.535±0.12
qALT1.3		A	0.549±0.11
		G	0.524±0.11
qALT1.4		A	0.556±0.12
		G	0.507±0.12
qALT1.5		C	0.493±0.11
		T	0.56±0.13
qALT1.6	OsFRDL4	A	0.469±0.12
		G	0.538±0.12
qALT2.1		A	0.567±0.13
		G	0.504±0.11
qALT2.2	Os02g49790.1	A	0.507±0.12
		G	0.561±0.11
qALT2.3		C	0.564±0.12
		T	0.507±0.1
qALT3.1	OsApx1	G	0.507±0.11
		T	0.587±0.13
qALT3.2		C	0.524±0.12
		T	0.569±0.13
qALT3.3		G	0.571±0.13
		T	0.525±0.12
qALT3.4		C	0.572±0.13
		T	0.522±0.12
qALT3.5		A	0.524±0.12
		G	0.572±0.13
qALT3.6		A	0.492±0.11
		T	0.552±0.12
qALT3.7		C	0.553±0.12
		T	0.481±0.11
qALT4.1		C	0.613±0.1
		T	0.526±0.12
qALT4.2	Os04g54380.1	C	0.598±0.11
		G	0.526±0.12
qALT5.1	STAR2	G	0.535±0.12
		T	0.495±0.12
qALT6.1		A	0.58±0.13
		C	0.521±0.12
qALT6.2	STAR1	A	0.453±0.12
		T	0.548±0.11
qALT7.1		G	0.502±0.11
		T	0.548±0.12
qALT7.2		A	0.436±0.12
		G	0.541±0.12
qALT9.1		A	0.543±0.12
		T	0.481±0.11
qALT9.2		C	0.559±0.15
		T	0.504±0.09
qALT10.1	Os10g42180.1	C	0.555±0.12
		T	0.493±0.11
qALT11.1		C	0.524±0.12
		T	0.562±0.14
qALT11.2	RSS3	A	0.527±0.12
		G	0.562±0.16
qALT12.1		A	0.53±0.12
		T	0.553±0.14
qALT12.2	OsIAA3, OsPID	C	0.571±0.14
		G	0.526±0.12
